# Supplementary material for: Note on the PCR threshold standard curve
Source: BMC Res Notes. 2017 Dec 11;10:731. doi: 10.1186/s13104-017-3036-4 (PMC5725963; doi:10.1186/s13104-017-3036-4)
Supplement: Supplementary file 1 — Additional file 1. Data extracted from Figure 2A of [2]. [file 13104_2017_3036_MOESM1_ESM.txt]

Ct from deplotted data for seven thresholds
Fth\X0 188000   18800    1880     188    18.8
 500	13.90	17.50	20.98	24.50	27.96
1000	15.03	18.60	22.07	25.82	29.07
2000	16.17	19.77	23.17	26.91	30.18
3000	17.09	20.63	24.04	27.69	30.96
5000	18.28	21.90	25.26	28.96	32.26
7000	19.47	23.09	26.42	30.07	33.50
9000	21.25	24.88	27.93	31.67	35.64
